# Supplementary material for: Human cancer evolution in the context of a human immune system in mice
Source: Mol Oncol. 2018 Sep 3;12(10):1797–810. doi: 10.1002/1878-0261.12374 (PMC6165999; doi:10.1002/1878-0261.12374)
Supplement: Supplementary file 7 — Table S1. Characteristics of the individual HIS‐mice. [file MOL2-12-1797-s007.xlsx]

## Sheet: Ark1
Supplementary Table S1: Individual HIS-mice features
For each mouse, the origin of the hCD34+ cells is indicated. The total human cell frequency in blood at 12 weeks of age is given within total leukocytes.
The frequency of human B-cells, T-cells and non-T/B-cells is given as a proportion of human leukocytes.
Mouse ID	Donor ID	Sex	% human leukocytes	% hB cells	% hT cells	% hMyeloid cells	% hNK cells
n	15IHP084	F	85.2	68.6	5.9	0.3	2.4
j	15IHP084	F	86.9	61.1	12.1	0.6	7.1
m	15IHP084	F	84.4	41.2	4.5	0.5	4
a	15IHP084	M	68.8	65.6	4.6	0	1.8
b	15IHP084	M	71.5	74	4.7	0.2	2
c	15IHP084	M	69.2	74	7.5	0.2	4.4
o	15IHP084	F	88.5	57.3	9.8	0.1	3.2
g	15IHP084	F	91.3	75.9	0.2	0.3	1.9
l	15IHP083	F	55	82	0.1	0.2	0.4
i	15IHP083	F	61.9	72.6	6.3	0.5	0.9
p	15IHP060	F	70.4	76.7	13.6	0.8	2.2
h	15IHP053	F	71.4	85.9	0.7	0.6	3.5
k	15IHP060	F	71	44.3	14.3	0.3	4.4
d	15IHP053	M	41.7	79.6	1.3	0.4	7.1
e	15IHP060	M	56.3	78.8	5	0.6	8.5
f	15IHP060	M	63.8	67.9	5.6	1	14.8
